# Supplementary material for: Analysis of blood screening strategies and their efficacy among voluntary blood donors in a region of East China
Source: PLoS One. 2025 Aug 21;20(8):e0331027. doi: 10.1371/journal.pone.0331027 (PMC12370127; doi:10.1371/journal.pone.0331027)
Supplement: S1 Data — (XLSX) [file pone.0331027.s001.xlsx]

## Sheet: Sheet1
				2018	2019	2020	Jan-May 2021	Jun-Jul 2021	2023	2024
			Total	93989	93659	94039	40791	17443	101185	98011
			ALT positive rate	0.0013	0.0012	0.0021	0.0021	0.002	0.0008	0.0008
			Anti-HCV positive rate	0.001	0.0009	0.0008	0.0007	0.001	0.0008	0.0005
			HBsAg positive rate	0.0019	0.0016	0.0018	0.0025	0.006	0.001	0.0016
			Anti-HIV positive rate	0.0007	0.0007	0.0006	0.0007	0.0007	0.001	0.001
			Anti-TP positive rate	0.002	0.002	0.0019	0.0021	0.0018	0.0021	0.0021
			NAT total positive rate	0.0008	0.0008	0.0008	0.0008	0.0008	0.0008	0.0008
			Total positive rate	0.0081	0.007	0.0077	0.0087	0.0113	0.0065	0.0066
			Total	2018	2019	2020	Jan-May 2021	Jun-Jul 2021	2023	2024
			ALT positive rate	0.0013	0.0012	0.0021	0.0021	0.002	0.0008	0.0008
			Anti-HCV positive rate	0.001	0.0009	0.0008	0.0007	0.001	0.0008	0.0005
			HBsAg positive rate	0.0019	0.0016	0.0018	0.0025	0.006	0.001	0.0016
			Anti-HIV positive rate	0.0007	0.0007	0.0006	0.0007	0.0007	0.001	0.001
			Anti-TP positive rate	0.002	0.002	0.0019	0.0021	0.0018	0.0021	0.0021
			NAT total positive rate	0.0008	0.0008	0.0008	0.0008	0.0008	0.0008	0.0008
			Total positive rate	0.0081	0.007	0.0077	0.0087	0.0113	0.0065	0.0066
